# Supplementary material for: Higher Integrin Alpha 3 Beta1 Expression in Papillary Thyroid Cancer Is Associated with Worst Outcome
Source: Cancers (Basel). 2021 Jun 11;13(12):2937. doi: 10.3390/cancers13122937 (PMC8230752; doi:10.3390/cancers13122937)
Supplement: Supplementary file 1 [file cancers-13-02937-s001.zip]

Archive with 1 entries (1 files):
- cancers-1246764-supplementary.pdf
